# Supplementary material for: Excess Thermodynamic Properties and FTIR Studies of Binary Mixtures of Toluene with 2-Propanol or 2-Methyl-1-Propanol
Source: Molecules. 2024 Oct 4;29(19):4706. doi: 10.3390/molecules29194706 (PMC11477799; doi:10.3390/molecules29194706)
Supplement: Supplementary file 1 [file molecules-29-04706-s001.zip]

Archive with 1 entries (1 files):
- molecules-3219016-supplementary.pdf
